# Supplementary material for: Structure Performance Correlation of N-Heterocyclic Oligomer Leveler for Acid Copper Plating of Advanced Interconnects
Source: Molecules. 2023 Mar 20;28(6):2783. doi: 10.3390/molecules28062783 (PMC10051102; doi:10.3390/molecules28062783)
Supplement: Supplementary file 1 [file molecules-28-02783-s001.zip]

Archive with 1 entries (1 files):
- molecules-2272874-supplementary.pdf
